# Supplementary material for: Mitochondrial DNA Variation in Peruvian Honey Bee (Apis mellifera L.) Populations Using the tRNAleu-cox2 Intergenic Region
Source: Insects. 2021 Jul 14;12(7):641. doi: 10.3390/insects12070641 (PMC8303314; doi:10.3390/insects12070641)
Supplement: Supplementary file 1 [file insects-12-00641-s001.zip]

Archive with 1 entries (1 files):
- insects-1271778-supplementary.pdf
